# Supplementary material for: Development of Biodegradable Polyesters: Study of Variations in Their Morphological and Thermal Properties through Changes in Composition of Alkyl-Substituted (ε-DL) and Non-Substituted (ε-CL, EB, L-LA) Monomers
Source: Polymers (Basel). 2022 Oct 12;14(20):4278. doi: 10.3390/polym14204278 (PMC9612037; doi:10.3390/polym14204278)
Supplement: Supplementary file 1 [file polymers-14-04278-s001.zip]

Archive with 1 entries (1 files):
- polymers-1946144-supplementary.pdf
